# Supplementary material for: Decellularized Matrix Induced Spontaneous Odontogenic and Osteogenic Differentiation in Periodontal Cells
Source: Biomolecules. 2023 Jan 6;13(1):122. doi: 10.3390/biom13010122 (PMC9855832; doi:10.3390/biom13010122)
Supplement: Supplementary file 1 [file biomolecules-13-00122-s001.zip]

Archive with 1 entries (1 files):
- biomolecules-2048369-supplementary.pdf
